# Supplementary material for: Positional Profiling of Anthropometric, Baropodometric, and Grip Strength Traits in Male Volleyball Players: Insights from a National Colombian Study
Source: J Funct Morphol Kinesiol. 2025 May 29;10(2):197. doi: 10.3390/jfmk10020197 (PMC12193723; doi:10.3390/jfmk10020197)
Supplement: Supplementary file 1 [file jfmk-10-00197-s001.zip]

Archive with 1 entries (1 files):
- jfmk-3543392-supplementary.pdf
